# Supplementary material for: Hot Electrons Induced by Localized Surface Plasmon Resonance in Ag/g-C3N4 Schottky Junction for Photothermal Catalytic CO2 Reduction
Source: Polymers (Basel). 2024 Aug 16;16(16):2317. doi: 10.3390/polym16162317 (PMC11359675; doi:10.3390/polym16162317)
Supplement: Supplementary file 1 [file polymers-16-02317-s001.zip]

Archive with 1 entries (1 files):
- polymers-2961438-supplementary.pdf
